# Supplementary material for: The Gain-of-Function Mutation, OsSpl26, Positively Regulates Plant Immunity in Rice
Source: Int J Mol Sci. 2022 Nov 16;23(22):14168. doi: 10.3390/ijms232214168 (PMC9697700; doi:10.3390/ijms232214168)
Supplement: Supplementary file 1 [file ijms-23-14168-s001.zip]

Archive with 1 entries (1 files):
- ijms-2013966-supplementary.pdf
